# Supplementary material for: Comparing the performance of Kernel PCA Mix Chart with PCA Mix Chart for monitoring mixed quality characteristics
Source: Sci Rep. 2022 Sep 20;12:15723. doi: 10.1038/s41598-022-20122-w (PMC9489795; doi:10.1038/s41598-022-20122-w)
Supplement: Supplementary file 1 — Supplementary Information. [file 41598_2022_20122_MOESM1_ESM.csv]

Obs	Date	Temperature	Humidity	Operator	Measure1	Measure2	Measure4	Measure7	Measure9	Measure14	Hours Since Previous Failure	Failure
1	1/1/2016 0:00	67	82	Operator1	291	1	1041	706	256	1355	90	No
2	1/1/2016 1:00	68	77	Operator1	1180	1	1915	1093	919	719	91	No
3	1/1/2016 2:00	64	76	Operator1	1406	1	511	1948	1301	1518	92	No
4	1/1/2016 3:00	63	80	Operator1	550	1	1754	1151	1312	1336	93	No
5	1/1/2016 4:00	65	81	Operator1	1928	1	1326	1441	1033	1507	94	No
6	1/1/2016 5:00	67	84	Operator1	398	1	1901	1085	2005	1854	95	No
7	1/1/2016 6:00	67	83	Operator1	847	0	1849	982	672	290	96	No
8	1/1/2016 7:00	67	76	Operator1	1021	2	185	1183	427	755	97	No
9	1/1/2016 8:00	65	80	Operator3	1731	2	1424	621	369	1630	98	No
10	1/1/2016 9:00	63	80	Operator3	415	0	1008	1946	1754	472	99	No
11	1/1/2016 10:00	61	83	Operator3	525	2	603	583	319	1586	100	No
12	1/1/2016 11:00	62	81	Operator3	1719	3	880	952	669	1046	101	No
13	1/1/2016 12:00	62	76	Operator3	1116	0	588	1362	1176	1033	102	No
14	1/1/2016 13:00	60	82	Operator3	282	1	1406	1631	1072	1668	103	No
15	1/1/2016 14:00	61	79	Operator3	637	3	821	951	1200	1978	104	No
16	1/1/2016 15:00	64	77	Operator3	1831	0	1277	688	672	1127	105	No
17	1/1/2016 16:00	60	80	Operator5	1622	3	846	695	408	903	106	No
18	1/1/2016 17:00	64	85	Operator5	1885	3	503	1002	171	1704	107	No
19	1/1/2016 18:00	62	82	Operator5	616	2	634	1299	1589	542	108	No
20	1/1/2016 19:00	60	75	Operator5	965	2	176	1799	1202	1563	109	No
21	1/1/2016 20:00	60	82	Operator5	1238	2	171	1465	662	1472	110	No
22	1/1/2016 21:00	67	78	Operator5	1327	0	1248	1200	600	549	111	No
23	1/1/2016 22:00	63	79	Operator5	632	1	1037	1042	1182	2009	112	No
24	1/1/2016 23:00	66	85	Operator5	861	3	1962	460	392	936	113	No
25	1/2/2016 0:00	67	75	Operator2	298	2	678	1826	1198	1588	114	No
26	1/2/2016 1:00	67	82	Operator2	333	0	1407	1406	1858	270	115	No
27	1/2/2016 2:00	69	82	Operator2	1196	2	343	518	232	305	116	No
28	1/2/2016 3:00	61	84	Operator2	1909	1	1102	272	1604	779	117	No
29	1/2/2016 4:00	63	79	Operator2	1645	0	311	1336	844	1740	118	No
30	1/2/2016 5:00	63	84	Operator2	1004	3	1760	700	1106	1357	119	No
31	1/2/2016 6:00	63	78	Operator2	275	0	164	1251	1399	950	120	No
32	1/2/2016 7:00	68	82	Operator2	1767	2	908	1829	378	1486	121	No
33	1/2/2016 8:00	67	76	Operator4	1303	2	679	1184	464	255	122	No
34	1/2/2016 9:00	65	81	Operator4	1482	1	1275	748	1439	299	123	No
35	1/2/2016 10:00	68	83	Operator4	1241	3	197	398	1022	1185	124	No
36	1/2/2016 11:00	61	77	Operator4	1863	1	1106	746	265	1361	125	No
37	1/2/2016 12:00	68	76	Operator4	1464	2	459	1307	247	1042	126	No
38	1/2/2016 13:00	68	82	Operator4	397	0	1376	1073	1755	1607	127	No
39	1/2/2016 14:00	68	82	Operator4	584	2	448	922	1899	202	128	No
40	1/2/2016 15:00	66	85	Operator4	1852	2	333	1350	248	980	129	No
41	1/2/2016 16:00	68	85	Operator6	1834	1	1050	945	1555	734	130	No
42	1/2/2016 17:00	66	85	Operator6	1701	0	1825	1991	1950	1309	131	No
43	1/2/2016 18:00	62	80	Operator6	1233	0	1717	330	428	416	132	No
44	1/2/2016 19:00	62	79	Operator6	312	2	1405	1213	1529	1807	133	No
45	1/2/2016 20:00	65	81	Operator6	1965	2	796	396	1804	182	134	No
46	1/2/2016 21:00	65	83	Operator6	238	2	993	1651	1161	776	135	No
47	1/2/2016 22:00	68	75	Operator6	795	0	919	1664	1025	1991	136	No
48	1/2/2016 23:00	63	81	Operator6	731	2	755	262	876	772	137	No
49	1/3/2016 0:00	60	81	Operator7	467	1	1627	631	1023	1169	138	No
50	1/3/2016 1:00	63	76	Operator7	1067	2	925	1990	2008	1678	139	No
51	1/3/2016 2:00	63	85	Operator7	1868	3	684	1165	301	1054	140	No
52	1/3/2016 3:00	60	80	Operator7	1024	0	1175	589	1934	1320	141	No
53	1/3/2016 4:00	60	79	Operator7	1877	0	433	772	1808	731	142	No
54	1/3/2016 5:00	68	76	Operator7	981	0	1337	1053	541	1529	143	No
55	1/3/2016 6:00	62	85	Operator7	359	1	643	377	582	997	144	No
56	1/3/2016 7:00	63	80	Operator7	527	3	1119	163	716	1171	145	No
57	1/3/2016 8:00	68	76	Operator2	650	1	892	165	496	1764	146	No
58	1/3/2016 9:00	65	84	Operator2	1195	3	1766	1404	604	1120	147	No
59	1/3/2016 10:00	62	77	Operator2	597	3	974	236	1516	272	148	No
60	1/3/2016 11:00	62	82	Operator2	1725	1	1719	817	1439	389	149	No
61	1/3/2016 12:00	64	110	Operator2	1311	2	1179	1679	1236	1234	150	No
62	1/3/2016 13:00	63	85	Operator2	1602	2	167	1410	400	954	151	No
63	1/3/2016 14:00	66	79	Operator2	945	2	622	217	1222	1734	152	No
64	1/3/2016 15:00	68	84	Operator2	1631	2	271	1068	495	1466	153	No
65	1/3/2016 16:00	63	84	Operator8	199	2	825	1478	1375	1479	154	No
66	1/3/2016 17:00	62	80	Operator8	705	0	1727	1513	384	309	155	No
67	1/3/2016 18:00	67	77	Operator8	287	1	1486	1046	1406	953	156	No
68	1/3/2016 19:00	66	83	Operator8	1651	0	183	374	223	325	157	No
69	1/3/2016 20:00	66	85	Operator8	1983	0	988	1317	1154	1376	158	No
70	1/3/2016 21:00	68	75	Operator8	1645	0	1748	1074	1366	727	159	No
71	1/3/2016 22:00	64	83	Operator8	1459	1	649	245	1083	960	160	No
72	1/3/2016 23:00	61	78	Operator8	618	2	745	995	1957	262	161	No
73	1/4/2016 0:00	66	83	Operator1	874	3	1434	1447	291	1322	162	No
74	1/4/2016 1:00	64	84	Operator1	1499	3	1241	231	1131	269	163	No
75	1/4/2016 2:00	61	75	Operator1	1160	1	440	294	1263	1288	164	No
76	1/4/2016 3:00	62	77	Operator1	208	2	534	1616	1321	624	165	No
77	1/4/2016 4:00	61	82	Operator1	1306	0	804	1860	721	1063	166	No
78	1/4/2016 5:00	66	82	Operator1	264	0	1645	708	1045	1118	167	No
79	1/4/2016 6:00	63	81	Operator1	1281	3	997	1537	499	489	168	No
80	1/4/2016 7:00	66	76	Operator1	786	3	410	351	278	661	169	No
81	1/4/2016 8:00	64	78	Operator3	345	2	1522	708	1137	303	170	No
82	1/4/2016 9:00	65	76	Operator3	1331	2	1379	680	953	1444	171	No
83	1/4/2016 10:00	66	79	Operator3	312	3	304	492	1251	1036	172	No
84	1/4/2016 11:00	67	78	Operator3	1156	1	734	1610	866	463	173	No
85	1/4/2016 12:00	64	84	Operator3	689	0	1734	1225	1062	1572	174	No
86	1/4/2016 13:00	67	75	Operator3	1273	3	508	492	899	768	175	No
87	1/4/2016 14:00	64	76	Operator3	1107	1	1213	194	1308	1565	176	No
88	1/4/2016 15:00	63	82	Operator3	756	1	599	662	784	810	177	No
89	1/4/2016 16:00	65	80	Operator5	326	2	930	1305	1384	1564	178	No
90	1/4/2016 17:00	68	85	Operator5	436	1	1348	855	1150	244	179	No
91	1/4/2016 18:00	64	84	Operator5	1683	2	990	1601	1950	1327	180	No
92	1/4/2016 19:00	61	76	Operator5	1878	2	295	791	1826	1965	181	No
93	1/4/2016 20:00	65	81	Operator5	1348	3	666	2007	1259	1743	182	No
94	1/4/2016 21:00	62	76	Operator5	771	3	887	385	334	423	183	No
95	1/4/2016 22:00	61	78	Operator5	890	0	1707	1882	1491	984	184	No
96	1/4/2016 23:00	65	78	Operator5	459	1	1044	1735	601	683	185	No
97	1/5/2016 0:00	60	83	Operator2	1742	3	579	1425	808	931	186	No
98	1/5/2016 1:00	66	83	Operator2	1922	2	1260	1125	1603	507	187	No
99	1/5/2016 2:00	64	79	Operator2	1735	3	568	1007	1532	1640	188	No
100	1/5/2016 3:00	67	75	Operator2	1335	1	1151	1844	1456	192	189	No
101	1/5/2016 4:00	66	80	Operator2	1365	2	804	747	1532	1145	190	No
102	1/5/2016 5:00	64	80	Operator2	898	0	1221	486	951	555	191	No
103	1/5/2016 6:00	66	81	Operator2	1637	2	530	1632	183	1993	192	No
104	1/5/2016 7:00	62	85	Operator2	991	2	1255	1395	996	991	193	No
105	1/5/2016 8:00	61	80	Operator4	1782	2	1534	1477	1290	223	194	No
106	1/5/2016 9:00	61	77	Operator4	1452	0	1477	1330	306	1999	195	No
107	1/5/2016 10:00	66	78	Operator4	1027	0	158	1760	650	611	196	No
108	1/5/2016 11:00	67	83	Operator4	1860	2	1678	307	1867	873	197	No
109	1/5/2016 12:00	60	78	Operator4	317	3	1781	1159	1322	1806	198	No
110	1/5/2016 13:00	67	80	Operator4	1905	1	232	727	1000	250	199	No
111	1/5/2016 14:00	66	76	Operator4	1686	1	1313	321	1603	1737	200	No
112	1/5/2016 15:00	63	76	Operator4	848	0	1302	1050	1133	241	201	No
113	1/5/2016 16:00	66	78	Operator6	571	2	1047	1394	415	1904	202	No
114	1/5/2016 17:00	62	82	Operator6	696	3	1381	426	389	433	203	No
115	1/5/2016 18:00	61	83	Operator6	1951	3	1347	1732	833	528	204	No
116	1/5/2016 19:00	60	75	Operator6	706	0	774	1043	833	1110	205	No
117	1/5/2016 20:00	68	80	Operator6	1895	2	536	1747	1138	1581	206	No
118	1/5/2016 21:00	63	82	Operator6	1250	0	1679	282	821	897	207	No
119	1/5/2016 22:00	66	76	Operator6	1220	0	430	582	1443	1724	208	No
120	1/5/2016 23:00	66	84	Operator6	657	1	1896	438	266	801	209	No
121	1/6/2016 0:00	67	81	Operator7	531	0	1379	560	1633	804	210	No
122	1/6/2016 1:00	66	78	Operator7	377	1	577	534	1817	1967	211	No
123	1/6/2016 2:00	68	82	Operator7	753	0	1570	492	158	633	212	No
124	1/6/2016 3:00	64	85	Operator7	1829	2	1425	1832	1522	1526	213	No
125	1/6/2016 4:00	67	84	Operator7	1570	2	1123	226	581	233	214	No
126	1/6/2016 5:00	60	85	Operator7	397	3	1765	190	1012	1903	215	No
127	1/6/2016 6:00	66	79	Operator7	1959	0	329	1410	1131	1505	216	No
128	1/6/2016 7:00	64	79	Operator7	504	3	229	1093	854	565	217	No
129	1/6/2016 8:00	68	79	Operator2	693	3	1813	1912	699	1783	218	No
130	1/6/2016 9:00	63	75	Operator2	1124	0	589	605	1685	174	219	No
131	1/6/2016 10:00	62	85	Operator2	869	0	401	496	1976	1861	220	No
132	1/6/2016 11:00	68	77	Operator2	697	1	1022	685	1161	1099	221	No
133	1/6/2016 12:00	60	79	Operator2	718	2	1558	998	1292	1342	222	No
134	1/6/2016 13:00	67	77	Operator2	1400	2	1628	1474	1724	1955	223	No
135	1/6/2016 14:00	65	77	Operator2	1623	3	1221	1386	662	895	224	No
136	1/6/2016 15:00	67	84	Operator2	1988	0	886	1595	1124	1479	225	No
137	1/6/2016 16:00	62	80	Operator8	1278	0	1230	1422	1046	1052	226	No
138	1/6/2016 17:00	66	75	Operator8	1650	0	915	927	1970	1705	227	No
139	1/6/2016 18:00	62	75	Operator8	329	3	1864	998	497	1692	228	No
140	1/6/2016 19:00	68	85	Operator8	1319	2	929	1584	187	1942	229	No
141	1/6/2016 20:00	62	84	Operator8	542	2	1419	540	1872	262	230	No
142	1/6/2016 21:00	66	85	Operator8	1889	2	214	925	926	1844	231	No
143	1/6/2016 22:00	63	82	Operator8	1947	1	411	326	1483	848	232	No
144	1/6/2016 23:00	67	77	Operator8	1067	2	942	1953	851	1295	233	No
145	1/7/2016 0:00	65	84	Operator1	333	2	707	1204	867	964	234	No
146	1/7/2016 1:00	66	77	Operator1	1056	0	573	1068	569	163	235	No
147	1/7/2016 2:00	61	75	Operator1	586	3	1968	652	1827	1622	236	No
148	1/7/2016 3:00	60	82	Operator1	1288	3	1988	1777	883	1135	237	No
149	1/7/2016 4:00	63	85	Operator1	1774	0	1058	985	349	1865	238	Yes
150	1/7/2016 5:00	60	81	Operator1	1490	0	524	1443	236	1534	1	No
151	1/7/2016 6:00	68	75	Operator1	498	0	1533	1351	408	425	2	No
152	1/7/2016 7:00	66	78	Operator1	370	2	264	901	527	413	3	No
153	1/7/2016 8:00	65	76	Operator3	1863	1	1075	1549	245	955	4	No
154	1/7/2016 9:00	67	78	Operator3	1315	3	1157	1688	1322	923	5	No
155	1/7/2016 10:00	68	82	Operator3	1059	1	658	307	940	514	6	No
156	1/7/2016 11:00	66	79	Operator3	164	3	1853	205	1323	688	7	No
157	1/7/2016 12:00	64	78	Operator3	1196	1	1937	1633	1435	1792	8	No
158	1/7/2016 13:00	67	84	Operator3	1847	2	1798	423	815	281	9	No
159	1/7/2016 14:00	62	79	Operator3	1920	3	1009	1386	1578	765	10	No
160	1/7/2016 15:00	62	84	Operator3	1044	1	456	620	1802	788	11	No
161	1/7/2016 16:00	63	80	Operator5	1608	0	1305	1414	257	1167	12	No
162	1/7/2016 17:00	65	83	Operator5	880	1	582	827	543	1082	13	No
163	1/7/2016 18:00	62	82	Operator5	569	1	368	1212	1873	987	14	No
164	1/7/2016 19:00	61	75	Operator5	1745	0	1798	1879	1379	833	15	No
165	1/7/2016 20:00	68	76	Operator5	1833	2	210	493	470	1513	16	No
166	1/7/2016 21:00	61	79	Operator5	2004	3	1315	1887	198	1952	17	No
167	1/7/2016 22:00	64	78	Operator5	1696	3	1877	156	1277	1762	18	No
168	1/7/2016 23:00	60	80	Operator5	769	1	1002	1240	627	1415	19	No
169	1/8/2016 0:00	65	82	Operator2	1761	3	895	1065	294	790	20	No
170	1/8/2016 1:00	63	78	Operator2	941	0	1262	1560	979	1778	21	No
171	1/8/2016 2:00	68	82	Operator2	1466	1	1458	1974	1939	449	22	No
172	1/8/2016 3:00	68	78	Operator2	914	2	1056	1407	1363	1939	23	No
173	1/8/2016 4:00	68	85	Operator2	231	1	267	1492	1980	1527	24	No
174	1/8/2016 5:00	66	80	Operator2	1193	1	342	701	311	1443	25	No
175	1/8/2016 6:00	66	85	Operator2	1735	3	1036	1568	938	1176	26	No
176	1/8/2016 7:00	62	85	Operator2	1781	3	347	2005	1835	1073	27	No
177	1/8/2016 8:00	60	84	Operator4	1614	0	391	553	910	1839	28	No
178	1/8/2016 9:00	64	83	Operator4	705	2	807	1964	1199	1077	29	No
179	1/8/2016 10:00	63	84	Operator4	306	3	826	1222	1973	943	30	No
180	1/8/2016 11:00	62	83	Operator4	953	2	2009	1152	369	771	31	No
181	1/8/2016 12:00	64	79	Operator4	1923	0	556	387	335	1773	32	No
182	1/8/2016 13:00	67	84	Operator4	284	3	1225	180	1366	2003	33	No
183	1/8/2016 14:00	67	79	Operator4	1049	0	329	1626	773	246	34	No
184	1/8/2016 15:00	61	82	Operator4	264	3	545	252	214	1211	35	No
185	1/8/2016 16:00	64	85	Operator6	1717	2	449	1300	1211	1075	36	No
186	1/8/2016 17:00	67	79	Operator6	1057	0	903	1575	1717	1730	37	No
187	1/8/2016 18:00	65	78	Operator6	1022	1	1576	1228	364	1253	38	No
188	1/8/2016 19:00	64	85	Operator6	1898	2	1025	1534	298	1929	39	No
189	1/8/2016 20:00	63	80	Operator6	428	0	683	1349	1562	1875	40	No
190	1/8/2016 21:00	61	77	Operator6	1661	0	420	1827	467	1775	41	No
191	1/8/2016 22:00	64	75	Operator6	503	1	458	1719	453	1449	42	No
192	1/8/2016 23:00	63	85	Operator6	540	3	815	669	1116	871	43	No
193	1/9/2016 0:00	63	83	Operator7	1439	0	889	1755	1804	800	44	No
194	1/9/2016 1:00	68	82	Operator7	707	0	1008	1360	305	394	45	No
195	1/9/2016 2:00	63	77	Operator7	244	1	1227	1405	1448	229	46	No
196	1/9/2016 3:00	65	84	Operator7	2003	2	187	1651	1796	557	47	No
197	1/9/2016 4:00	62	81	Operator7	163	2	189	1256	1212	249	48	No
198	1/9/2016 5:00	68	75	Operator7	938	0	1606	1092	380	1468	49	No
199	1/9/2016 6:00	62	82	Operator7	1525	3	597	1124	1688	1907	50	No
200	1/9/2016 7:00	62	84	Operator7	675	3	1717	1546	1020	698	51	No
201	1/9/2016 8:00	61	77	Operator2	1307	0	1338	571	668	1169	52	No
202	1/9/2016 9:00	65	83	Operator2	360	2	1717	1349	1518	1886	53	No
203	1/9/2016 10:00	64	81	Operator2	431	2	1563	1107	1646	1264	54	No
204	1/9/2016 11:00	65	79	Operator2	956	2	1859	1723	576	1862	55	No
205	1/9/2016 12:00	62	80	Operator2	1218	1	635	1596	938	834	56	No
206	1/9/2016 13:00	68	81	Operator2	1436	3	1673	1562	1974	1337	57	No
207	1/9/2016 14:00	66	75	Operator2	1300	0	183	1363	1702	489	58	No
208	1/9/2016 15:00	60	75	Operator2	223	3	1395	1608	660	204	59	No
209	1/9/2016 16:00	60	79	Operator8	1203	1	485	644	945	931	60	No
210	1/9/2016 17:00	64	79	Operator8	1095	2	1035	1962	1045	1091	61	No
211	1/9/2016 18:00	63	75	Operator8	702	3	1219	526	1026	917	62	No
212	1/9/2016 19:00	66	85	Operator8	257	3	384	1893	409	1121	63	No
213	1/9/2016 20:00	66	77	Operator8	1794	1	1317	737	1384	292	64	No
214	1/9/2016 21:00	67	85	Operator8	1988	0	197	1283	766	551	65	No
215	1/9/2016 22:00	67	83	Operator8	1215	2	777	1254	1343	1434	66	No
216	1/9/2016 23:00	66	83	Operator8	699	2	1893	542	1329	598	67	No
217	1/10/2016 0:00	65	80	Operator1	1906	3	995	1128	1529	1858	68	No
218	1/10/2016 1:00	63	78	Operator1	284	3	511	741	1929	1581	69	No
219	1/10/2016 2:00	68	83	Operator1	580	0	616	1213	871	1395	70	No
220	1/10/2016 3:00	67	79	Operator1	1762	2	1211	1896	1993	596	71	No
221	1/10/2016 4:00	66	80	Operator1	1478	3	1367	659	167	1073	72	No
222	1/10/2016 5:00	68	85	Operator1	1878	1	822	1195	1566	1499	73	No
223	1/10/2016 6:00	62	81	Operator1	1642	0	241	722	184	1194	74	No
224	1/10/2016 7:00	63	77	Operator1	990	3	571	957	965	923	75	No
225	1/10/2016 8:00	60	78	Operator3	451	2	1052	953	512	561	76	No
226	1/10/2016 9:00	67	81	Operator3	630	0	427	1515	791	1445	77	No
227	1/10/2016 10:00	62	83	Operator3	1623	1	1525	1517	1388	816	78	No
228	1/10/2016 11:00	60	82	Operator3	1404	0	2004	1311	474	621	79	No
229	1/10/2016 12:00	60	76	Operator3	1480	2	1183	1334	1190	326	80	No
230	1/10/2016 13:00	60	83	Operator3	990	2	833	1629	758	460	81	No
231	1/10/2016 14:00	66	80	Operator3	1498	0	585	599	1167	1493	82	No
232	1/10/2016 15:00	65	77	Operator3	1766	2	334	1210	1440	1322	83	No
233	1/10/2016 16:00	63	82	Operator5	246	0	1313	506	1602	1326	84	No
234	1/10/2016 17:00	62	85	Operator5	1570	2	1865	1028	1109	200	85	No
235	1/10/2016 18:00	60	84	Operator5	599	0	177	1204	308	1653	86	No
236	1/10/2016 19:00	65	82	Operator5	891	2	1545	1433	1378	1455	87	No
237	1/10/2016 20:00	61	80	Operator5	1680	2	541	1673	1076	633	88	No
238	1/10/2016 21:00	60	77	Operator5	1134	1	1146	1101	1402	1968	89	No
239	1/10/2016 22:00	61	78	Operator5	2002	1	1724	413	586	1617	90	No
240	1/10/2016 23:00	63	79	Operator5	722	3	1585	628	252	1767	91	No
241	1/11/2016 0:00	64	80	Operator2	720	0	1098	366	1335	1952	92	No
242	1/11/2016 1:00	62	82	Operator2	185	1	1050	1043	1638	1380	93	No
243	1/11/2016 2:00	61	78	Operator2	1629	0	853	1529	1235	401	94	No
244	1/11/2016 3:00	67	81	Operator2	1612	2	1991	1438	930	1100	95	No
245	1/11/2016 4:00	66	83	Operator2	452	3	861	1057	1123	1925	96	No
246	1/11/2016 5:00	61	80	Operator2	1539	3	659	1661	1345	594	97	No
247	1/11/2016 6:00	61	81	Operator2	1638	2	1861	1753	808	1134	98	No
248	1/11/2016 7:00	60	80	Operator2	1877	2	234	1721	686	1208	99	No
249	1/11/2016 8:00	62	75	Operator4	962	3	563	165	1848	432	100	No
250	1/11/2016 9:00	62	85	Operator4	1064	0	565	494	1824	686	101	No
251	1/11/2016 10:00	61	78	Operator4	1234	2	625	956	225	1571	102	No
252	1/11/2016 11:00	65	84	Operator4	697	3	1509	1003	751	717	103	No
253	1/11/2016 12:00	66	77	Operator4	1502	2	684	1986	584	1909	104	No
254	1/11/2016 13:00	62	83	Operator4	701	0	1110	1425	1494	1530	105	No
255	1/11/2016 14:00	60	84	Operator4	1006	0	1829	615	934	1412	106	No
256	1/11/2016 15:00	64	84	Operator4	1394	3	1183	234	1176	1576	107	No
257	1/11/2016 16:00	67	81	Operator6	164	2	1576	783	967	1152	108	No
258	1/11/2016 17:00	66	80	Operator6	503	2	1139	1689	1046	767	109	No
259	1/11/2016 18:00	66	85	Operator6	1325	0	911	549	1283	168	110	No
260	1/11/2016 19:00	63	82	Operator6	1207	1	1844	1772	460	248	111	No
261	1/11/2016 20:00	62	82	Operator6	1377	0	1090	614	1516	1406	112	No
262	1/11/2016 21:00	68	75	Operator6	1313	1	416	843	1715	1678	113	No
263	1/11/2016 22:00	64	81	Operator6	1325	2	1884	1135	576	1535	114	No
264	1/11/2016 23:00	64	82	Operator6	1401	2	1817	478	1393	783	115	No
265	1/12/2016 0:00	67	85	Operator7	196	0	1415	1617	643	1837	116	No
266	1/12/2016 1:00	65	76	Operator7	1999	1	1904	276	1601	584	117	No
267	1/12/2016 2:00	64	80	Operator7	515	2	1000	836	1958	1170	118	No
268	1/12/2016 3:00	66	79	Operator7	1993	3	1456	1449	706	159	119	No
269	1/12/2016 4:00	66	85	Operator7	972	2	1044	298	502	688	120	No
270	1/12/2016 5:00	64	77	Operator7	907	0	611	1232	1137	1830	121	No
271	1/12/2016 6:00	68	79	Operator7	1881	1	741	1237	1473	1766	122	No
272	1/12/2016 7:00	66	77	Operator7	702	3	715	1600	1966	857	123	No
273	1/12/2016 8:00	67	83	Operator2	1911	0	724	1041	1224	354	124	No
274	1/12/2016 9:00	65	83	Operator2	1429	3	1400	1826	1223	933	125	No
275	1/12/2016 10:00	62	80	Operator2	1516	0	311	855	1790	1269	126	No
276	1/12/2016 11:00	68	82	Operator2	629	1	1833	1104	175	1277	127	No
277	1/12/2016 12:00	61	85	Operator2	1000	1	1422	1981	1674	795	128	No
278	1/12/2016 13:00	63	84	Operator2	1206	2	1179	977	869	1071	129	No
279	1/12/2016 14:00	61	77	Operator2	1316	0	1422	1956	1126	190	130	No
280	1/12/2016 15:00	60	81	Operator2	222	1	907	996	1922	367	131	No
281	1/12/2016 16:00	64	79	Operator8	1204	0	1924	266	823	362	132	No
282	1/12/2016 17:00	66	75	Operator8	388	3	1928	1235	1190	1301	133	No
283	1/12/2016 18:00	65	84	Operator8	1242	2	1757	509	768	1637	134	No
284	1/12/2016 19:00	61	82	Operator8	1413	2	477	1208	1176	1932	135	No
285	1/12/2016 20:00	64	82	Operator8	956	2	852	545	1592	1022	136	No
286	1/12/2016 21:00	67	81	Operator8	1529	2	949	1972	181	1121	137	No
287	1/12/2016 22:00	66	78	Operator8	1710	1	1468	1279	1656	1089	138	No
288	1/12/2016 23:00	63	76	Operator8	1441	3	1321	914	1695	356	139	No
289	1/13/2016 0:00	66	84	Operator1	1570	1	176	565	1765	248	140	No
290	1/13/2016 1:00	67	80	Operator1	374	0	1526	1496	1943	1635	141	No
291	1/13/2016 2:00	65	78	Operator1	407	2	1502	1593	1387	172	142	No
292	1/13/2016 3:00	68	80	Operator1	1851	2	753	874	717	1330	143	No
293	1/13/2016 4:00	66	79	Operator1	837	2	760	1608	1260	489	144	No
294	1/13/2016 5:00	67	75	Operator1	260	1	284	589	210	353	145	No
295	1/13/2016 6:00	68	81	Operator1	1078	2	792	1243	549	440	146	No
296	1/13/2016 7:00	68	79	Operator1	1948	2	1580	1834	1815	903	147	No
297	1/13/2016 8:00	67	77	Operator3	1405	2	881	1784	764	569	148	No
298	1/13/2016 9:00	62	82	Operator3	239	1	1255	1392	1338	283	149	No
299	1/13/2016 10:00	64	85	Operator3	716	3	1236	492	1519	919	150	No
300	1/13/2016 11:00	63	79	Operator3	323	0	1661	629	1543	1954	151	No
301	1/13/2016 12:00	60	76	Operator3	777	3	1938	213	1292	953	152	No
302	1/13/2016 13:00	63	82	Operator3	1028	1	1755	625	1571	1837	153	No
303	1/13/2016 14:00	64	79	Operator3	483	1	1767	838	1252	710	154	No
304	1/13/2016 15:00	68	83	Operator3	1666	0	1304	1380	1237	273	155	No
305	1/13/2016 16:00	65	80	Operator5	158	0	804	1264	290	1983	156	No
306	1/13/2016 17:00	63	81	Operator5	1868	3	1445	930	370	855	157	No
307	1/13/2016 18:00	64	77	Operator5	774	2	1450	1678	1066	354	158	No
308	1/13/2016 19:00	64	77	Operator5	1070	2	610	1245	1591	1374	159	No
309	1/13/2016 20:00	63	83	Operator5	1926	0	1411	1854	365	1354	160	No
310	1/13/2016 21:00	62	84	Operator5	255	1	1458	1458	1085	1099	161	No
311	1/13/2016 22:00	65	82	Operator5	1949	3	764	180	1209	759	162	No
312	1/13/2016 23:00	66	75	Operator5	1827	2	159	705	1771	1739	163	No
313	1/14/2016 0:00	65	85	Operator2	664	2	1198	1337	323	512	164	No
314	1/14/2016 1:00	62	85	Operator2	1194	1	852	1778	1089	1188	165	No
315	1/14/2016 2:00	64	82	Operator2	925	2	618	356	266	1250	166	No
316	1/14/2016 3:00	68	80	Operator2	1774	0	1009	435	1377	1869	167	No
317	1/14/2016 4:00	68	82	Operator2	545	0	507	310	410	1517	168	No
318	1/14/2016 5:00	66	78	Operator2	1955	3	1469	582	1403	161	169	No
319	1/14/2016 6:00	68	82	Operator2	1023	3	411	1839	1146	502	170	No
320	1/14/2016 7:00	64	77	Operator2	1094	2	965	1580	816	1237	171	No
321	1/14/2016 8:00	68	79	Operator4	624	3	1645	2009	1864	375	172	No
322	1/14/2016 9:00	67	76	Operator4	1615	2	845	472	1409	1477	173	No
323	1/14/2016 10:00	62	77	Operator4	1497	2	1578	593	1412	1993	174	No
324	1/14/2016 11:00	60	84	Operator4	397	3	282	241	1183	1547	175	No
325	1/14/2016 12:00	64	82	Operator4	1551	2	629	709	1214	165	176	No
326	1/14/2016 13:00	63	76	Operator4	1766	3	1033	264	876	985	177	No
327	1/14/2016 14:00	66	77	Operator4	879	3	1766	1144	1363	195	178	No
328	1/14/2016 15:00	62	79	Operator4	1533	1	1153	1782	811	1736	179	No
329	1/14/2016 16:00	64	84	Operator6	1017	2	1695	604	494	160	180	No
330	1/14/2016 17:00	65	81	Operator6	1467	1	384	1634	646	1823	181	No
331	1/14/2016 18:00	61	79	Operator6	916	3	1535	997	1898	1307	182	No
332	1/14/2016 19:00	65	84	Operator6	639	3	1152	1945	628	1888	183	No
333	1/14/2016 20:00	61	76	Operator6	1719	1	246	795	230	850	184	No
334	1/14/2016 21:00	61	81	Operator6	1100	2	1816	1118	1223	659	185	No
335	1/14/2016 22:00	67	83	Operator6	373	3	1993	889	451	843	186	No
336	1/14/2016 23:00	62	82	Operator6	1096	3	854	193	331	1290	187	No
337	1/15/2016 0:00	63	85	Operator7	1644	0	406	775	837	1151	188	No
338	1/15/2016 1:00	68	77	Operator7	738	2	1976	548	753	1550	189	No
339	1/15/2016 2:00	61	77	Operator7	891	1	1516	1263	1378	289	190	No
340	1/15/2016 3:00	66	80	Operator7	182	3	1939	228	810	163	191	No
341	1/15/2016 4:00	68	80	Operator7	1324	2	960	283	1729	1808	192	No
342	1/15/2016 5:00	64	78	Operator7	458	2	1948	860	1646	747	193	No
343	1/15/2016 6:00	60	81	Operator7	327	1	387	1912	1962	1886	194	No
344	1/15/2016 7:00	64	85	Operator7	791	1	322	592	1072	1241	195	No
345	1/15/2016 8:00	61	81	Operator2	396	0	1097	966	556	195	196	No
346	1/15/2016 9:00	60	78	Operator2	1694	1	1887	1604	668	744	197	No
347	1/15/2016 10:00	62	75	Operator2	1120	3	936	434	1710	600	198	No
348	1/15/2016 11:00	62	75	Operator2	951	0	941	1588	1724	1565	199	No
349	1/15/2016 12:00	64	83	Operator2	1650	1	1794	1567	347	1952	200	No
350	1/15/2016 13:00	68	76	Operator2	567	0	1203	1852	1765	530	201	No
351	1/15/2016 14:00	62	75	Operator2	533	0	1149	1940	353	1004	202	No
352	1/15/2016 15:00	60	77	Operator2	1788	3	636	722	1558	1770	203	No
353	1/15/2016 16:00	63	75	Operator8	1000	2	1267	916	1943	1646	204	No
354	1/15/2016 17:00	60	76	Operator8	1031	0	970	938	1963	269	205	No
355	1/15/2016 18:00	60	82	Operator8	1495	1	286	1378	273	996	206	No
356	1/15/2016 19:00	61	79	Operator8	1218	0	1904	1585	1595	413	207	No
357	1/15/2016 20:00	60	81	Operator8	1684	0	1067	832	1476	1645	208	No
358	1/15/2016 21:00	65	81	Operator8	648	0	1252	1655	192	1660	209	No
359	1/15/2016 22:00	62	75	Operator8	826	1	1047	227	1050	839	210	No
360	1/15/2016 23:00	60	84	Operator8	1013	0	1876	1946	852	769	211	No
361	1/16/2016 0:00	68	82	Operator1	1205	2	1897	970	358	287	212	No
362	1/16/2016 1:00	67	82	Operator1	188	3	1313	632	884	1076	213	No
363	1/16/2016 2:00	60	85	Operator1	263	3	363	1989	855	643	214	No
364	1/16/2016 3:00	62	77	Operator1	1273	2	750	603	953	1087	215	No
365	1/16/2016 4:00	62	81	Operator1	1212	1	1869	178	223	1818	216	No
366	1/16/2016 5:00	66	82	Operator1	1328	0	974	1812	855	1877	217	No
367	1/16/2016 6:00	60	80	Operator1	1175	2	1246	1720	670	398	218	No
368	1/16/2016 7:00	64	76	Operator1	1863	3	517	1667	841	1958	219	No
369	1/16/2016 8:00	62	75	Operator3	209	1	392	1166	1629	1342	220	No
370	1/16/2016 9:00	60	85	Operator3	1752	1	704	842	981	1387	221	No
371	1/16/2016 10:00	65	84	Operator3	681	0	403	485	414	1936	222	No
372	1/16/2016 11:00	64	78	Operator3	1887	0	1805	1145	1031	1725	223	No
373	1/16/2016 12:00	65	80	Operator3	1464	1	1383	315	871	1283	224	No
374	1/16/2016 13:00	67	76	Operator3	858	1	177	316	1296	1953	225	No
375	1/16/2016 14:00	61	84	Operator3	2010	1	797	1708	416	848	226	No
376	1/16/2016 15:00	68	77	Operator3	1347	3	489	157	1959	750	227	No
377	1/16/2016 16:00	68	84	Operator5	601	2	1964	213	1347	850	228	No
378	1/16/2016 17:00	64	85	Operator5	505	2	1574	1307	1085	1811	229	No
379	1/16/2016 18:00	65	81	Operator5	932	0	1960	1900	532	1541	230	No
380	1/16/2016 19:00	62	81	Operator5	1599	1	1806	1526	869	1666	231	No
381	1/16/2016 20:00	66	80	Operator5	1149	3	968	1681	1358	1439	232	No
382	1/16/2016 21:00	61	81	Operator5	1769	3	895	1618	213	1824	233	No
383	1/16/2016 22:00	66	81	Operator5	1746	2	1702	1015	1039	1698	234	No
384	1/16/2016 23:00	61	78	Operator5	1858	3	1545	1443	1441	989	235	No
385	1/17/2016 0:00	65	84	Operator2	1043	1	958	947	1381	788	236	No
386	1/17/2016 1:00	66	83	Operator2	528	0	635	1572	1096	1794	237	No
387	1/17/2016 2:00	67	76	Operator2	1538	3	1174	1183	1484	1558	238	No
388	1/17/2016 3:00	63	85	Operator2	845	0	1213	1550	241	1936	239	No
389	1/17/2016 4:00	64	85	Operator2	1020	3	761	571	1681	846	240	No
390	1/17/2016 5:00	68	75	Operator2	1182	3	229	909	1120	1168	241	No
391	1/17/2016 6:00	65	77	Operator2	1852	1	1936	662	532	1083	242	No
392	1/17/2016 7:00	63	78	Operator2	675	2	1575	365	1365	1383	243	No
393	1/17/2016 8:00	68	80	Operator4	486	3	1277	412	230	1034	244	No
394	1/17/2016 9:00	67	85	Operator4	1500	0	1149	1810	987	832	245	No
395	1/17/2016 10:00	61	78	Operator4	719	2	514	1746	272	472	246	No
396	1/17/2016 11:00	66	75	Operator4	398	1	470	567	1512	1834	247	No
397	1/17/2016 12:00	68	78	Operator4	1320	3	682	1377	589	1543	248	No
398	1/17/2016 13:00	65	80	Operator4	528	2	312	1590	1079	1738	249	No
399	1/17/2016 14:00	67	84	Operator4	287	1	1978	1218	1839	689	250	No
400	1/17/2016 15:00	68	83	Operator4	724	3	1871	571	1126	1133	251	No
401	1/17/2016 16:00	68	76	Operator6	163	0	928	171	1602	776	252	No
402	1/17/2016 17:00	61	80	Operator6	522	1	596	434	1175	1582	253	No
403	1/17/2016 18:00	66	84	Operator6	1648	2	1390	1074	256	737	254	No
404	1/17/2016 19:00	61	81	Operator6	600	0	245	748	269	173	255	No
405	1/17/2016 20:00	65	85	Operator6	547	3	1984	1970	844	1923	256	No
406	1/17/2016 21:00	67	82	Operator6	1349	2	354	854	1065	590	257	No
407	1/17/2016 22:00	66	77	Operator6	1278	1	1893	880	1367	662	258	No
408	1/17/2016 23:00	64	77	Operator6	2007	3	316	1724	938	1842	259	No
409	1/18/2016 0:00	66	82	Operator7	1778	3	1863	1577	1583	1621	260	No
410	1/18/2016 1:00	68	78	Operator7	1492	0	544	1978	573	1904	261	No
411	1/18/2016 2:00	62	78	Operator7	983	2	992	1704	721	1080	262	No
412	1/18/2016 3:00	65	82	Operator7	1386	3	1393	1850	530	1039	263	No
413	1/18/2016 4:00	62	81	Operator7	1209	0	1772	1884	220	368	264	No
414	1/18/2016 5:00	64	75	Operator7	1228	0	484	1177	1669	846	265	No
415	1/18/2016 6:00	62	82	Operator7	1003	2	1749	1353	1214	1014	266	No
416	1/18/2016 7:00	67	83	Operator7	1481	0	1436	370	1537	794	267	No
417	1/18/2016 8:00	65	75	Operator2	792	2	1843	1308	1689	1165	268	No
418	1/18/2016 9:00	63	84	Operator2	1073	1	411	1668	707	318	269	No
419	1/18/2016 10:00	61	80	Operator2	178	1	731	1993	361	1669	270	No
420	1/18/2016 11:00	62	81	Operator2	907	3	587	2010	1131	1602	271	No
421	1/18/2016 12:00	61	78	Operator2	1094	1	588	1213	518	529	272	No
422	1/18/2016 13:00	64	77	Operator2	1473	1	1450	1557	667	824	273	No
423	1/18/2016 14:00	64	79	Operator2	1775	1	1567	1579	1700	1889	274	No
424	1/18/2016 15:00	65	78	Operator2	529	2	892	1188	1352	1086	275	No
425	1/18/2016 16:00	65	77	Operator8	1796	2	1655	1730	1009	691	276	No
426	1/18/2016 17:00	64	84	Operator8	1353	1	1218	1353	582	1712	277	No
427	1/18/2016 18:00	62	76	Operator8	1672	0	302	1870	1777	1552	278	No
428	1/18/2016 19:00	60	81	Operator8	596	0	1165	286	551	1702	279	No
429	1/18/2016 20:00	63	81	Operator8	221	3	1168	868	1231	180	280	No
430	1/18/2016 21:00	65	84	Operator8	1541	0	668	1072	1382	1478	281	No
431	1/18/2016 22:00	64	81	Operator8	1618	2	1766	216	336	382	282	No
432	1/18/2016 23:00	61	85	Operator8	1303	2	1379	1423	1943	370	283	No
433	1/19/2016 0:00	65	75	Operator1	1202	0	1224	679	1818	541	284	No
434	1/19/2016 1:00	66	81	Operator1	1022	0	211	983	499	1833	285	No
435	1/19/2016 2:00	68	76	Operator1	1764	2	224	220	1794	1236	286	No
436	1/19/2016 3:00	65	83	Operator1	942	2	1930	1764	1864	1260	287	No
437	1/19/2016 4:00	64	81	Operator1	853	3	1833	158	745	929	288	No
438	1/19/2016 5:00	67	80	Operator1	294	2	1136	1900	165	1775	289	No
439	1/19/2016 6:00	60	85	Operator1	391	0	406	1386	1220	662	290	No
440	1/19/2016 7:00	60	85	Operator1	1033	1	1891	166	1900	988	291	No
441	1/19/2016 8:00	63	77	Operator3	1428	1	1433	802	1830	360	292	No
442	1/19/2016 9:00	66	79	Operator3	1643	2	1527	319	1688	1418	293	No
443	1/19/2016 10:00	60	80	Operator3	781	1	1664	1118	481	1535	294	No
444	1/19/2016 11:00	67	82	Operator3	800	2	1636	1482	170	1628	295	No
445	1/19/2016 12:00	66	77	Operator3	796	1	1598	1387	424	1560	296	No
446	1/19/2016 13:00	64	76	Operator3	929	0	1326	1548	2009	852	297	No
447	1/19/2016 14:00	61	78	Operator3	1026	1	950	1817	516	1014	298	No
448	1/19/2016 15:00	65	76	Operator3	1831	1	1214	961	885	633	299	No
449	1/19/2016 16:00	66	76	Operator5	727	1	331	1957	1675	1763	300	No
450	1/19/2016 17:00	65	83	Operator5	975	0	1781	1178	1735	1065	301	No
451	1/19/2016 18:00	64	75	Operator5	250	3	631	1316	605	1034	302	No
452	1/19/2016 19:00	63	83	Operator5	1154	0	1824	1684	1582	1204	303	No
453	1/19/2016 20:00	62	75	Operator5	1346	1	847	1756	1816	366	304	No
454	1/19/2016 21:00	63	77	Operator5	953	0	1242	1144	992	1009	305	No
455	1/19/2016 22:00	62	76	Operator5	460	2	616	693	1066	1319	306	No
456	1/19/2016 23:00	66	77	Operator5	949	1	559	1271	490	978	307	No
457	1/20/2016 0:00	65	78	Operator2	900	3	1385	1577	637	1448	308	No
458	1/20/2016 1:00	64	81	Operator2	1979	3	1362	1292	411	1834	309	No
459	1/20/2016 2:00	67	75	Operator2	349	3	1995	1423	1475	1280	310	No
460	1/20/2016 3:00	63	83	Operator2	271	1	1520	696	2006	674	311	No
461	1/20/2016 4:00	64	78	Operator2	806	3	915	1581	286	596	312	No
462	1/20/2016 5:00	65	82	Operator2	751	3	664	294	876	763	313	No
463	1/20/2016 6:00	65	79	Operator2	742	0	828	576	1106	1625	314	No
464	1/20/2016 7:00	68	77	Operator2	1648	1	281	490	612	549	315	No
465	1/20/2016 8:00	68	82	Operator4	382	3	360	1630	919	446	316	No
466	1/20/2016 9:00	68	82	Operator4	1799	0	1249	1841	161	480	317	No
467	1/20/2016 10:00	66	78	Operator4	375	0	1343	1625	1679	1144	318	No
468	1/20/2016 11:00	60	76	Operator4	341	3	1945	310	607	563	319	No
469	1/20/2016 12:00	65	77	Operator4	266	3	1321	530	789	1892	320	No
470	1/20/2016 13:00	60	81	Operator4	748	2	1566	1866	1834	708	321	No
471	1/20/2016 14:00	64	84	Operator4	1159	3	1790	1818	1187	206	322	No
472	1/20/2016 15:00	68	77	Operator4	667	1	466	337	1478	576	323	No
473	1/20/2016 16:00	67	79	Operator6	711	0	274	1977	1186	1999	324	No
474	1/20/2016 17:00	63	80	Operator6	1079	3	519	225	801	1397	325	No
475	1/20/2016 18:00	67	79	Operator6	859	0	1536	1310	475	1256	326	No
476	1/20/2016 19:00	60	75	Operator6	1173	1	394	1414	830	1002	327	No
477	1/20/2016 20:00	66	77	Operator6	1079	0	1595	415	1454	758	328	No
478	1/20/2016 21:00	66	77	Operator6	1275	2	576	1793	1383	187	329	No
479	1/20/2016 22:00	63	79	Operator6	910	3	748	1288	537	207	330	No
480	1/20/2016 23:00	64	77	Operator6	1249	1	635	1813	394	1715	331	No
481	1/21/2016 0:00	66	77	Operator7	1166	2	1846	1114	1315	825	332	No
482	1/21/2016 1:00	63	77	Operator7	1466	2	1037	899	1335	1282	333	No
483	1/21/2016 2:00	65	85	Operator7	1357	2	1939	473	1732	1818	334	No
484	1/21/2016 3:00	63	75	Operator7	230	3	1028	419	1443	852	335	No
485	1/21/2016 4:00	67	81	Operator7	719	3	408	697	290	1802	336	No
486	1/21/2016 5:00	65	83	Operator7	1797	0	707	1355	660	1747	337	No
487	1/21/2016 6:00	64	81	Operator7	277	1	1703	679	1719	1616	338	No
488	1/21/2016 7:00	61	85	Operator7	1660	0	388	1526	1753	1930	339	No
489	1/21/2016 8:00	63	85	Operator2	1005	2	1488	770	993	684	340	No
490	1/21/2016 9:00	67	82	Operator2	1715	3	1678	486	959	667	341	No
491	1/21/2016 10:00	63	84	Operator2	1380	1	347	1934	1871	1020	342	No
492	1/21/2016 11:00	61	75	Operator2	809	1	1688	1583	2000	611	343	No
493	1/21/2016 12:00	67	80	Operator2	693	3	717	541	199	1355	344	No
494	1/21/2016 13:00	64	80	Operator2	1398	0	612	1523	1594	878	345	No
495	1/21/2016 14:00	62	78	Operator2	213	2	222	1602	449	722	346	No
496	1/21/2016 15:00	60	78	Operator2	1198	1	794	835	1624	1741	347	No
497	1/21/2016 16:00	62	80	Operator8	1445	2	1817	1974	213	883	348	No
498	1/21/2016 17:00	60	75	Operator8	510	1	1422	1509	1504	1582	349	No
499	1/21/2016 18:00	61	81	Operator8	1760	0	1513	426	1078	747	350	No
500	1/21/2016 19:00	65	83	Operator8	201	0	1769	1414	1647	483	351	No
501	1/21/2016 20:00	60	75	Operator8	1313	0	1692	773	1762	497	352	No
502	1/21/2016 21:00	67	78	Operator8	852	3	313	1342	297	1448	353	No
503	1/21/2016 22:00	64	85	Operator8	1318	0	1399	1473	324	1943	354	No
504	1/21/2016 23:00	68	78	Operator8	738	0	246	260	1523	471	355	No
505	1/22/2016 0:00	64	76	Operator1	1888	1	1914	1469	1818	1630	356	No
506	1/22/2016 1:00	68	83	Operator1	1781	0	1425	1508	1815	1434	357	No
507	1/22/2016 2:00	61	78	Operator1	1278	1	1827	1162	1630	339	358	No
508	1/22/2016 3:00	62	78	Operator1	1147	2	1406	196	904	728	359	No
509	1/22/2016 4:00	65	84	Operator1	494	1	1999	1909	467	163	360	No
510	1/22/2016 5:00	65	75	Operator1	393	1	782	979	1316	1646	361	No
511	1/22/2016 6:00	67	85	Operator1	1651	2	898	1052	230	1186	362	No
512	1/22/2016 7:00	63	77	Operator1	754	0	1199	1252	1614	957	363	No
513	1/22/2016 8:00	65	85	Operator3	1947	0	1108	943	1715	1447	364	No
514	1/22/2016 9:00	60	81	Operator3	1430	3	1124	387	1375	2010	365	No
515	1/22/2016 10:00	62	82	Operator3	1799	3	487	1152	498	1320	366	No
516	1/22/2016 11:00	71	65	Operator3	576	0	1074	860	782	506	367	Yes
517	1/22/2016 12:00	72	67	Operator3	935	3	1228	831	417	1082	1	Yes
518	1/22/2016 13:00	70	68	Operator3	1479	0	738	1446	1977	457	1	Yes
519	1/22/2016 14:00	66	77	Operator3	276	3	1517	813	275	1811	1	No
520	1/22/2016 15:00	65	85	Operator3	339	3	1185	783	250	1289	2	No
521	1/22/2016 16:00	66	79	Operator5	751	1	1891	1722	1016	585	3	No
522	1/22/2016 17:00	67	82	Operator5	1869	2	1114	1389	1234	1677	4	No
523	1/22/2016 18:00	63	80	Operator5	1456	1	1516	1739	400	1016	5	No
524	1/22/2016 19:00	63	80	Operator5	1232	1	295	1525	1115	1056	6	No
525	1/22/2016 20:00	65	77	Operator5	1802	1	747	847	377	1361	7	No
526	1/22/2016 21:00	64	77	Operator5	1626	3	236	1669	728	902	8	No
527	1/22/2016 22:00	65	77	Operator5	1980	2	526	285	895	1721	9	No
528	1/22/2016 23:00	66	79	Operator5	642	2	282	390	219	602	10	No
529	1/23/2016 0:00	64	77	Operator2	437	3	533	1790	547	1299	11	No
530	1/23/2016 1:00	62	77	Operator2	1249	3	1607	1888	1874	1826	12	No
531	1/23/2016 2:00	67	82	Operator2	1142	0	266	1482	675	1893	13	No
532	1/23/2016 3:00	60	84	Operator2	603	1	866	1860	1439	1304	14	No
533	1/23/2016 4:00	63	80	Operator2	1300	2	1089	1841	1100	605	15	No
534	1/23/2016 5:00	62	75	Operator2	1979	1	1859	1241	370	1855	16	No
535	1/23/2016 6:00	61	81	Operator2	646	1	555	1934	1387	730	17	No
536	1/23/2016 7:00	63	85	Operator2	575	0	947	1980	989	340	18	No
537	1/23/2016 8:00	67	85	Operator4	987	1	998	1155	182	1064	19	No
538	1/23/2016 9:00	61	76	Operator4	489	2	1345	1002	690	1692	20	No
539	1/23/2016 10:00	62	82	Operator4	556	3	1071	1568	442	462	21	No
540	1/23/2016 11:00	64	78	Operator4	1564	2	1909	641	296	1514	22	No
541	1/23/2016 12:00	68	78	Operator4	1816	3	1610	1402	708	628	23	No
542	1/23/2016 13:00	65	79	Operator4	528	0	793	1686	682	1124	24	No
543	1/23/2016 14:00	60	76	Operator4	1480	3	817	1682	778	896	25	No
544	1/23/2016 15:00	62	75	Operator4	855	0	1113	1560	1635	1746	26	No
545	1/23/2016 16:00	68	75	Operator6	762	0	394	1386	1759	1050	27	No
546	1/23/2016 17:00	71	77	Operator6	1559	2	1990	999	968	1260	28	No
547	1/23/2016 18:00	67	77	Operator6	838	0	1322	743	1014	1762	29	No
548	1/23/2016 19:00	68	83	Operator6	335	3	502	1639	1966	774	30	No
549	1/23/2016 20:00	60	81	Operator6	251	0	1812	939	1803	1919	31	No
550	1/23/2016 21:00	60	78	Operator6	654	3	1683	1622	1391	997	32	No
551	1/23/2016 22:00	63	76	Operator6	1138	2	539	457	946	244	33	No
552	1/23/2016 23:00	66	84	Operator6	1070	3	1340	1806	1852	1229	34	No
553	1/24/2016 0:00	60	75	Operator7	215	2	314	1761	1919	618	35	No
554	1/24/2016 1:00	65	83	Operator7	481	2	1217	1462	1746	919	36	No
555	1/24/2016 2:00	66	81	Operator7	1378	1	990	1545	1924	1316	37	No
556	1/24/2016 3:00	67	78	Operator7	685	3	1154	1851	200	1867	38	No
557	1/24/2016 4:00	66	83	Operator7	1080	2	454	420	1786	1656	39	No
558	1/24/2016 5:00	67	82	Operator7	587	1	767	1458	1626	1883	40	No
559	1/24/2016 6:00	65	75	Operator7	1948	2	962	545	1289	665	41	No
560	1/24/2016 7:00	64	83	Operator7	1053	2	1731	742	1105	553	42	No
561	1/24/2016 8:00	61	76	Operator2	416	1	1704	1176	1709	928	43	No
562	1/24/2016 9:00	65	76	Operator2	1866	1	1464	1745	1955	279	44	No
563	1/24/2016 10:00	60	79	Operator2	1923	1	1376	1411	394	389	45	No
564	1/24/2016 11:00	60	77	Operator2	361	2	2000	587	1874	1135	46	No
565	1/24/2016 12:00	61	81	Operator2	238	2	617	1051	601	1730	47	No
566	1/24/2016 13:00	60	82	Operator2	1081	3	1011	192	1994	1535	48	No
567	1/24/2016 14:00	68	78	Operator2	864	0	1330	176	1854	1394	49	No
568	1/24/2016 15:00	68	78	Operator2	1724	1	1766	1976	1279	1048	50	No
569	1/24/2016 16:00	66	84	Operator8	1016	2	1548	1326	1538	1664	51	No
570	1/24/2016 17:00	65	80	Operator8	1741	0	1477	442	768	705	52	No
571	1/24/2016 18:00	60	75	Operator8	1993	3	1822	635	1261	1004	53	No
572	1/24/2016 19:00	60	75	Operator8	1182	0	404	587	1187	229	54	No
573	1/24/2016 20:00	66	82	Operator8	1659	1	364	332	399	740	55	No
574	1/24/2016 21:00	62	83	Operator8	744	1	1064	1734	849	1413	56	No
575	1/24/2016 22:00	61	85	Operator8	383	0	1173	1972	1663	875	57	No
576	1/24/2016 23:00	66	75	Operator8	1097	0	1162	771	601	518	58	No
577	1/25/2016 0:00	66	82	Operator1	965	2	1856	1628	1333	165	59	No
578	1/25/2016 1:00	64	77	Operator1	396	1	1876	1009	700	1372	60	No
579	1/25/2016 2:00	61	77	Operator1	1673	0	1784	688	1173	1114	61	No
580	1/25/2016 3:00	64	80	Operator1	1670	0	607	745	1770	1409	62	No
581	1/25/2016 4:00	67	76	Operator1	1286	3	1595	266	1917	1198	63	No
582	1/25/2016 5:00	61	75	Operator1	1586	1	483	704	1265	561	64	No
583	1/25/2016 6:00	65	85	Operator1	1508	2	651	725	1917	1627	65	No
584	1/25/2016 7:00	65	77	Operator1	1713	3	897	787	217	1134	66	No
585	1/25/2016 8:00	68	84	Operator3	1458	2	255	765	1136	1692	67	No
586	1/25/2016 9:00	64	82	Operator3	1569	2	1152	690	356	1786	68	No
587	1/25/2016 10:00	60	78	Operator3	1670	3	782	257	1095	1430	69	No
588	1/25/2016 11:00	67	84	Operator3	1540	3	909	477	1386	386	70	No
589	1/25/2016 12:00	68	85	Operator3	1947	2	773	994	1122	1721	71	No
590	1/25/2016 13:00	67	75	Operator3	1753	3	237	409	1363	1597	72	No
591	1/25/2016 14:00	66	77	Operator3	2009	0	1064	1212	643	759	73	No
592	1/25/2016 15:00	63	84	Operator3	694	0	374	957	1125	442	74	No
593	1/25/2016 16:00	63	77	Operator5	928	2	318	1869	1243	188	75	No
594	1/25/2016 17:00	68	77	Operator5	254	3	166	847	1946	1293	76	No
595	1/25/2016 18:00	60	80	Operator5	1330	1	871	1788	1335	190	77	No
596	1/25/2016 19:00	62	77	Operator5	1510	1	1770	613	956	1679	78	No
597	1/25/2016 20:00	64	83	Operator5	814	3	161	1286	1401	1626	79	No
598	1/25/2016 21:00	65	78	Operator5	454	0	1802	1738	1403	1750	80	No
599	1/25/2016 22:00	66	80	Operator5	947	3	1082	432	1447	635	81	No
600	1/25/2016 23:00	68	78	Operator5	275	0	1266	1991	234	918	82	No
601	1/26/2016 0:00	66	80	Operator2	1411	0	1637	1466	295	338	83	No
602	1/26/2016 1:00	66	79	Operator2	1136	3	1735	1377	1635	1967	84	No
603	1/26/2016 2:00	62	81	Operator2	820	1	618	637	921	1559	85	No
604	1/26/2016 3:00	61	77	Operator2	1493	2	1644	1550	1567	678	86	No
605	1/26/2016 4:00	61	80	Operator2	1580	0	1770	455	1478	255	87	No
606	1/26/2016 5:00	64	77	Operator2	1144	0	462	326	1416	244	88	No
607	1/26/2016 6:00	65	82	Operator2	1503	1	822	1164	791	505	89	No
608	1/26/2016 7:00	63	77	Operator2	199	1	853	1021	1622	973	90	No
609	1/26/2016 8:00	62	85	Operator4	1524	0	1447	1393	1181	859	91	No
610	1/26/2016 9:00	63	76	Operator4	1567	1	1200	1347	1988	1673	92	No
611	1/26/2016 10:00	66	75	Operator4	1870	3	311	642	865	1480	93	No
612	1/26/2016 11:00	62	76	Operator4	481	0	889	1559	1513	1826	94	No
613	1/26/2016 12:00	60	75	Operator4	1976	1	1508	1105	1306	1297	95	No
614	1/26/2016 13:00	63	77	Operator4	1851	3	497	1716	408	1875	96	No
615	1/26/2016 14:00	67	75	Operator4	1222	2	1630	939	1357	1924	97	No
616	1/26/2016 15:00	67	81	Operator4	244	0	250	1809	1467	1102	98	No
617	1/26/2016 16:00	61	84	Operator6	793	2	1724	1845	1259	402	99	No
618	1/26/2016 17:00	63	79	Operator6	267	2	554	1344	1844	1569	100	No
619	1/26/2016 18:00	65	83	Operator6	1900	2	1808	726	303	546	101	No
620	1/26/2016 19:00	63	75	Operator6	1746	0	2006	1594	937	467	102	No
621	1/26/2016 20:00	66	85	Operator6	162	0	1862	521	230	685	103	No
622	1/26/2016 21:00	68	75	Operator6	488	1	467	1732	1644	1551	104	No
623	1/26/2016 22:00	65	85	Operator6	1382	2	1373	460	876	956	105	No
624	1/26/2016 23:00	66	76	Operator6	954	1	648	721	920	659	106	No
625	1/27/2016 0:00	66	76	Operator7	584	2	522	748	1315	1106	107	No
626	1/27/2016 1:00	65	76	Operator7	509	3	1158	826	371	1698	108	No
627	1/27/2016 2:00	66	77	Operator7	998	1	1533	1384	840	1753	109	No
628	1/27/2016 3:00	66	80	Operator7	564	0	994	741	478	1810	110	No
629	1/27/2016 4:00	64	85	Operator7	1532	3	332	1530	1150	1539	111	No
630	1/27/2016 5:00	61	83	Operator7	1784	2	1289	1080	1711	567	112	No
631	1/27/2016 6:00	62	84	Operator7	1796	0	1205	601	1972	1865	113	No
632	1/27/2016 7:00	67	78	Operator7	1285	3	1041	2000	1698	1177	114	No
633	1/27/2016 8:00	62	77	Operator2	387	3	1825	1232	565	483	115	No
634	1/27/2016 9:00	61	77	Operator2	1380	0	547	762	519	547	116	No
635	1/27/2016 10:00	65	75	Operator2	1589	2	720	602	1390	1916	117	No
636	1/27/2016 11:00	68	76	Operator2	531	1	632	1208	293	1899	118	No
637	1/27/2016 12:00	66	79	Operator2	1175	1	1105	1097	403	407	119	No
638	1/27/2016 13:00	67	75	Operator2	1988	2	1770	687	1557	1341	120	No
639	1/27/2016 14:00	65	83	Operator2	1844	3	747	542	357	1968	121	No
640	1/27/2016 15:00	66	84	Operator2	810	2	1650	1754	1163	934	122	No
641	1/27/2016 16:00	66	82	Operator8	1247	0	934	1522	1103	315	123	No
642	1/27/2016 17:00	62	76	Operator8	291	1	1454	1446	470	1311	124	No
643	1/27/2016 18:00	63	75	Operator8	2005	2	1426	1223	1214	586	125	No
644	1/27/2016 19:00	63	82	Operator8	626	1	481	1143	1757	1113	126	No
645	1/27/2016 20:00	67	75	Operator8	436	0	169	768	556	1094	127	No
646	1/27/2016 21:00	68	81	Operator8	1104	1	520	582	1450	981	128	No
647	1/27/2016 22:00	66	84	Operator8	634	3	498	1826	320	1978	129	No
648	1/27/2016 23:00	62	75	Operator8	603	0	1135	1995	1820	1691	130	No
649	1/28/2016 0:00	62	84	Operator1	1623	1	418	912	160	1930	131	No
650	1/28/2016 1:00	60	80	Operator1	363	2	597	942	398	1944	132	No
